# Supplementary material for: A novel genotype of avian hepatitis E virus identified in chickens and common pheasants (Phasianus colchicus), extending its host range
Source: Sci Rep. 2022 Dec 16;12:21743. doi: 10.1038/s41598-022-26103-3 (PMC9758205; doi:10.1038/s41598-022-26103-3)
Supplement: Supplementary file 2 — Supplementary Table S1. [file 41598_2022_26103_MOESM2_ESM.xlsx]

## Sheet: complete genomes-distance
Sequences:	20
Upper right values:	%Identity
Lower left values:	Distance
Distance metric:	Uncorrected Pairwise Distance
Gap treatment:	Global gap removal
Residues considered:	6410
	Pheasant_aHEV_PA19-03914	PA19-13931-bile	PA19-27337-bile	AaHEV_(AM943647)-G1	JY-F2_(KC454286)-G1	HH-F9_(JN597006)-G1	prototype-aHEV_(AY535004)-G2	avUSAaHEV_(EF206691)-G2	GI-B_(KM377618)-G2	W838-14-MW589652	EaHEV_(AM943646)-G3	CaHEV_(GU954430)-G3	CaHEV-GDSZ01_(MK050107)-G3	YT-aHEV_(MW924815)-G3	Taiwan-aHEV_(KF511797)-G4	HU-16773_(JN997392)-G4	VaHEV_(MG976720)-G5	CHN-GS-aHEV_(MN562265)-G6	SDXT20_(OM037109)-G6	Zhejiang_orthohepevirus_B_(MW897150)
Pheasant_aHEV_PA19-03914		98.0187	97.9875	82.0905	81.9345	82.3401	83.2917	83.1981	82.9017	83.3229	82.6677	82.5429	82.1061	82.4961	82.3401	82.6365	79.7972	81.9345	81.3105	81.4041
PA19-13931-bile			99.3136	81.9345	81.9813	82.2933	83.2293	83.2761	82.7769	83.3385	82.4961	82.4961	82.1217	82.3713	82.5429	82.7457	79.7348	81.8565	81.326	81.4197
PA19-27337-bile				82.0749	81.9033	82.3089	83.1201	83.0577	82.7301	83.3229	82.4493	82.4181	82.1529	82.2933	82.4181	82.5117	79.7972	81.8097	81.2636	81.3417
AaHEV_(AM943647)-G1					86.8019	86.9267	82.3869	82.7457	82.1217	82.5585	82.4181	82.4025	82.1217	82.4181	82.0437	82.0125	82.5429	81.4665	80.9048	80.6708
JY-F2_(KC454286)-G1						91.4509	82.3713	82.2465	81.9813	82.4025	82.0905	82.1061	81.5601	81.9033	82.1997	82.2777	79.8752	81.3105	80.936	81.1544
HH-F9_(JN597006)-G1							82.9953	82.7769	82.6053	82.5273	82.6521	82.7613	81.5133	82.7145	81.9501	82.6833	80.4368	81.0608	80.8424	80.9672
prototype-aHEV_(AY535004)-G2								89.9844	90.39	88.2527	82.0593	81.8409	82.2465	81.8721	82.2777	83.0109	82.9173	81.4353	81.1076	81.1544
avUSAaHEV_(EF206691)-G2									89.454	87.3479	82.5117	82.4649	82.3557	82.3401	82.5585	82.9485	87.1763	81.9033	80.8268	81.1544
GI-B_(KM377618)-G2										87.1139	82.0749	82.1373	81.9189	82.1841	82.5585	82.3557	82.4181	81.3729	81.2012	80.7332
W838-14-MW589652											82.1529	82.1373	81.7785	82.0749	82.7301	82.8549	81.4509	80.858	80.78	81.1544
EaHEV_(AM943646)-G3												98.3463	86.0686	97.1451	83.8222	85.039	82.6833	81.4353	81.014	80.8268
CaHEV_(GU954430)-G3													86.0062	97.4103	83.8222	84.7894	82.5273	81.5445	81.0452	80.8424
CaHEV-GDSZ01_(MK050107)-G3														85.6318	83.6193	84.3994	79.8128	81.2012	80.7956	80.6552
YT-aHEV_(MW924815)-G3															83.7754	84.7738	82.1997	81.4665	81.014	80.9984
Taiwan-aHEV_(KF511797)-G4																88.4399	79.6412	81.3729	81.2012	81.2949
HU-16773_(JN997392)-G4																	80.4368	82.2777	81.8721	82.0905
VaHEV_(MG976720)-G5																		78.9392	78.1123	77.6599
CHN-GS-aHEV_(MN562265)-G6																			92.1373	83.3697
SDXT20_(OM037109)-G6																				83.0577
Zhejiang_orthohepevirus_B_(MW897150)
